# Supplementary material for: Applied Clinical Tandem Mass Spectrometry-Based Quantification Methods for Lipid-Derived Biomarkers, Steroids and Cannabinoids: Fit-for-Purpose Validation Methods
Source: Biomolecules. 2023 Feb 17;13(2):383. doi: 10.3390/biom13020383 (PMC9953102; doi:10.3390/biom13020383)
Supplement: Supplementary file 1 [file biomolecules-13-00383-s001.zip]

Archive with 1 entries (1 files):
- biomolecules-2149605-supplementary.pdf
